# Supplementary material for: Effects of Fipronil Exposure on Glucose Metabolism Disorder via the Gut Microbiota and Inflammation
Source: Toxics. 2026 Feb 27;14(3):207. doi: 10.3390/toxics14030207 (PMC13030138; doi:10.3390/toxics14030207)
Supplement: Supplementary file 1 [file toxics-14-00207-s001.zip]

Archive with 1 entries (1 files):
- toxics-4131741-supplementary.pdf
